# Supplementary material for: Augmented concentrations of CX3CL1 are associated with interstitial lung disease in systemic sclerosis
Source: PLoS One. 2018 Nov 20;13(11):e0206545. doi: 10.1371/journal.pone.0206545 (PMC6245508; doi:10.1371/journal.pone.0206545)
Supplement: S2 File — Anonymized data file including clinical data and CX3CL1 levels SSc patients and healthy controls. (ZIP) [file pone.0206545.s004.zip]

Archive with 1 entries (1 files):
- UCLA FKN anonymized 13.09.18.sav
